# Supplementary material for: Extraction of Soluble Dietary Fiber from Sunflower Receptacles (Helianthus annuus L.) and Its Alleviating Effect on Constipation in Mice
Source: Nutrients. 2024 Oct 26;16(21):3650. doi: 10.3390/nu16213650 (PMC11547490; doi:10.3390/nu16213650)
Supplement: Supplementary file 1 [file nutrients-16-03650-s001.zip]

Archive with 47 entries (45 files):
- Fig. S1-3 Single factor experimental results/
- Fig. S1-3 Single factor experimental results/S1-A.jpg
- Fig. S1-3 Single factor experimental results/S1-B.jpg
- Fig. S1-3 Single factor experimental results/S1-C.jpg
- Fig. S1-3 Single factor experimental results/S1-D.jpg
- Fig. S1-3 Single factor experimental results/S2-A.jpg
- Fig. S1-3 Single factor experimental results/S2-B.jpg
- Fig. S1-3 Single factor experimental results/S2-C.jpg
- Fig. S1-3 Single factor experimental results/S3-A.jpg
- Fig. S1-3 Single factor experimental results/S3-B.jpg
- Fig. S1-3 Single factor experimental results/S3-C.jpg
- Fig. S1-3 Single factor experimental results/S3-D.jpg
- Fig. S4-6Response surface experimental results/
- Fig. S4-6Response surface experimental results/ASDF-AB.jpg
- Fig. S4-6Response surface experimental results/ASDF-AB2.jpg
- Fig. S4-6Response surface experimental results/ASDF-AC.jpg
- Fig. S4-6Response surface experimental results/ASDF-AC2.jpg
- Fig. S4-6Response surface experimental results/ASDF-AD.jpg
- Fig. S4-6Response surface experimental results/ASDF-AD2.jpg
- Fig. S4-6Response surface experimental results/ASDF-BC.jpg
- Fig. S4-6Response surface experimental results/ASDF-BC2.jpg
- Fig. S4-6Response surface experimental results/ASDF-BD.jpg
- Fig. S4-6Response surface experimental results/ASDF-BD2.jpg
- Fig. S4-6Response surface experimental results/ASDF-CD.jpg
- Fig. S4-6Response surface experimental results/ASDF-CD2.jpg
- Fig. S4-6Response surface experimental results/desktop.ini
- Fig. S4-6Response surface experimental results/ESDF-AB.jpg
- Fig. S4-6Response surface experimental results/ESDF-AB2.jpg
- Fig. S4-6Response surface experimental results/ESDF-AC.jpg
- Fig. S4-6Response surface experimental results/ESDF-AC2.jpg
- Fig. S4-6Response surface experimental results/ESDF-AD.jpg
- Fig. S4-6Response surface experimental results/ESDF-AD2.jpg
- Fig. S4-6Response surface experimental results/ESDF-BC.jpg
- Fig. S4-6Response surface experimental results/ESDF-BC2.jpg
- Fig. S4-6Response surface experimental results/ESDF-BD.jpg
- Fig. S4-6Response surface experimental results/ESDF-BD2.jpg
- Fig. S4-6Response surface experimental results/ESDF-CD.jpg
- Fig. S4-6Response surface experimental results/ESDF-CD2.jpg
- Fig. S4-6Response surface experimental results/WSDF-AB1.jpg
- Fig. S4-6Response surface experimental results/WSDF-AB2.jpg
- Fig. S4-6Response surface experimental results/WSDF-AC.jpg
- Fig. S4-6Response surface experimental results/WSDF-AC2.jpg
- Fig. S4-6Response surface experimental results/WSDF-BC.jpg
- Fig. S4-6Response surface experimental results/WSDF-BC2.jpg
- Figures S1-S3.pdf
- Figures S4-S6.pdf
- Tables S1-S3 (New).pdf
